# Supplementary material for: A Large Retroperitoneal Hydatid Cyst: A Cause of Recurrence and What to Consider in Their Management
Source: Case Rep Infect Dis. 2025 Nov 3;2025:4699254. doi: 10.1155/crdi/4699254 (PMC12602027; doi:10.1155/crdi/4699254)
Supplement: Supporting Information — Additional supporting information can be found online in the Supporting Information section. [file 4699254.f1.xlsx]

## Sheet: Лист1
N	Reference	Years of publication	Journal	Gender	Age	Images	Size, cm	site	IgG	Treatment	Access	Albendazole preopertaively	Albendazole postoperatively	total cystectomy	recurrence
1	Yadav SK [8]	2024	IJSCR	39	male	US, CT. MRI	-	left	positive	operative	laparotomy	Yes	Yes	no	no
2	Nedjim SA [9]	2024	African J of urology	38	female	US, CT, MRI	20	left	positive	operative	lumbotomy	Yes	Yes	no	no
3	Tepetes K [15]	2007	World J Gastroenterol	28	female	US,CT	9	left	positive	operative	laparotomy	No	Yes	yes	-
4	Sebai A [3]	2024	IJSCR	45	male	CT	30	left	positive	operative	laparotomy	Yes	Yes	no	no
5	Pichioni P [4]	2024	Cureus	69	male	CT, MRI	18	right	positive	operative	laparotomy	Yes	Yes	yes	no
6	Gavriilidis P [10]	2012	BMJ Case reports	74	male	CT	-	right	positive	operative	laparotomy	Yes	No	yes	no
7	Mehri A [11]	2022	Clinical case reports	22	male	US,CT	20	left	-	operative	laparotomy	Yes	Yes	yes	no
8	Fourati K [14]	2022	Journal of medical case reports	29	male	US,CT	21	left	positive	operative	laparotomy	-	Yes	no	no
9	Slavu [12]	2024	Cureus	24	female	US,CT	12	left	positive	operative	laparoscopic	Yes	Yes	no	no
